# Supplementary material for: CENP-A Subnuclear Localization Pattern as Marker Predicting Curability by Chemoradiation Therapy for Locally Advanced Head and Neck Cancer Patients
Source: Cancers (Basel). 2021 Aug 4;13(16):3928. doi: 10.3390/cancers13163928 (PMC8391827; doi:10.3390/cancers13163928)
Supplement: Supplementary file 1 [file cancers-13-03928-s001.zip]

Archive with 1 entries (1 files):
- cancers-1276708 -SUPPLEMENTARY -done_revised.pdf
